# Supplementary material for: 2,8-Dibromo-4,10-dichloro-6H,12H-5,11-methano­dibenzo[b,f][1,5]diazo­cine
Source: Acta Crystallogr Sect E Struct Rep Online. 2008 Aug 20;64(Pt 9):o1797. doi: 10.1107/S1600536808026226 (PMC2960512; doi:10.1107/S1600536808026226)
Supplement: Supplementary file 1 [file e-64-o1797-sup1.cif]

##############################################################################
###                                                                        ###
###        Electronic paper (Acta Crystallographica Section E)             ###
###                                                                        ###
##############################################################################
#                                                                            #
# This CIF contains the data in a paper accepted for publication in Acta     #
# Crystallographica Section E. It conforms to the requirements of Notes      #
# for Authors for Section E, and has been peer reviewed under the auspices   #
# of the IUCr Commission on Journals.                                        #
#                                                                            #
# Full details of the Crystallographic Information File format               #
# are given in the paper "The Crystallographic Information File (CIF):       #
# a New Standard Archive File for Crystallography" by S. R. Hall, F. H.      #
# Allen and I. D. Brown [Acta Cryst. (1991), A47, 655-685].                  #
#                                                                            #
# The current version of the core CIF dictionary is obtainable from          #
# ftp://ftp.iucr.org/pub/cif_core.dic. The current version number is 2.4.    #
#                                                                            #
# Software is freely available for graphical display of the structure(s) in  #
# this CIF.  For information consult the CIF home page http://www.iucr.org/  #
# cif/home.html                                                              #
#                                                                            #
# This file may be used for bona fide research purposes within the           #
# scientific community so long as proper attribution is given to the journal # 
# article from which it was obtained.                                        #
#                                                                            #
##############################################################################
                                             
data_global
_audit_creation_method     'RAELSPUB and manual entry'
_journal_date_recd_electronic     2008-07-31
_journal_date_accepted     2008-08-14
_journal_name_full     'Acta Crystallographica, Section E'
_journal_year     2008
_journal_volume     64
_journal_issue      9
_journal_page_first     o1797
_journal_page_last     o1797
_journal_paper_category     QO
_journal_coeditor_code     TK2290
_publ_contact_author_name     'Dr Andrew C. Try'
_publ_contact_author_address
; Department of Chemistry and Biomolecular Sciences,
Building F7B,
Macquarie University,
NSW 2109,
Australia
;
_publ_contact_author_email     'andrew.try@mq.edu.au'
_publ_contact_author_fax     '612 9850 8313'
_publ_contact_author_phone     '612 9850 8291'
_publ_section_title
;\
2,8-Dibromo-4,10-dichloro-6<i>H</i>,12<i>H</i>-5,11-methanodibenzo[<i>b</i>,\
<i>f</i>][1,5]diazocine
;
loop_
    _publ_author_name
    _publ_author_address
    'Zhu, Kai-Xian'
;
Department of Chemistry and Biomolecular Sciences,
Building F7B,
Macquarie University, Sydney,
NSW 2109, Australia
;
    'Craig, Donald C.'
;
School of Chemistry,
University of New South Wales,
Sydney, NSW 2052,
Australia
;
    'Try, Andrew C.'
;
Department of Chemistry and Biomolecular Sciences,
Building F7B,
Macquarie University, Sydney,
NSW 2109, Australia
;
data_I
_chemical_name_systematic
;
2,8-Dibromo-4,10-dichloro-6<i>H</i>,12<i>H</i>-5,11-
methanodibenzo[<i>b</i>,<i>f</i>][1,5]diazocine
;
_chemical_name_common
;
2,8-dibromo-4,10-dichloro Tr\"oger's base
;
_chemical_formula_moiety     'C15 H10 Br2 Cl2 N2'
_chemical_formula_sum     'C15 H10 Br2 Cl2 N2'
_chemical_formula_iupac     'C15 H10 Br2 Cl2 N2'
_chemical_formula_weight     449.0
_chemical_melting_point     471
_symmetry_space_group_name_Hall     'P 2c -2ac'
_space_group_crystal_system     orthorhombic
_space_group_name_H-M_alt     'P c a 21'
_cell_length_a     7.910(2)
_cell_length_b     12.601(3)
_cell_length_c     15.230(4)
_cell_angle_alpha     90
_cell_angle_beta     90
_cell_angle_gamma     90
_cell_volume     1518.0(7)
_cell_formula_units_Z     4
_cell_measurement_reflns_used     11
_cell_measurement_theta_min     10
_cell_measurement_theta_max     11
_cell_measurement_temperature     294
_exptl_crystal_description     prism
_exptl_crystal_colour     colourless
_exptl_crystal_size_max     0.30
_exptl_crystal_size_mid     0.12
_exptl_crystal_size_min     0.07
_exptl_crystal_size_rad     ?
_exptl_crystal_density_diffrn     1.96
_exptl_crystal_density_meas     ?
_exptl_crystal_density_method     'not measured'
_exptl_crystal_F_000     872.0
_exptl_absorpt_coefficient_mu     5.639
_exptl_absorpt_correction_type     analytical
_exptl_absorpt_process_details     'de Meulenaer & Tompa (1965)'
_exptl_absorpt_correction_T_min     0.52
_exptl_absorpt_correction_T_max     0.69
_diffrn_radiation_type     'Mo K\a'
_diffrn_radiation_wavelength     0.71073
_diffrn_measurement_device_type     'Enraf--Nonius CAD-4'
_diffrn_measurement_method     \w--2\q
_diffrn_reflns_number     1394
_diffrn_reflns_theta_max     25
_diffrn_reflns_theta_full     25
_diffrn_measured_fraction_theta_max     1.00
_diffrn_measured_fraction_theta_full     1.00
_diffrn_reflns_limit_h_min     0
_diffrn_reflns_limit_h_max     9
_diffrn_reflns_limit_k_min     0
_diffrn_reflns_limit_k_max     14
_diffrn_reflns_limit_l_min     -18
_diffrn_reflns_limit_l_max     0
_diffrn_standards_number     1
_diffrn_standards_interval_time     30
_diffrn_standards_decay_%     0
_refine_special_details
;
;
_reflns_number_total     1394
_reflns_number_gt     1028
_reflns_threshold_expression     I>2\s(I)
_refine_ls_structure_factor_coef     F
_refine_ls_R_factor_gt     0.056
_refine_ls_wR_factor_ref     0.061
_refine_ls_goodness_of_fit_ref     1.61
_refine_ls_number_reflns     1394
_refine_ls_number_parameters     189
_refine_ls_hydrogen_treatment     constr
_refine_ls_weighting_scheme     calc
_refine_ls_weighting_details     'w = 1/[\s^2^(F) + 0.0004F^2^]'
_refine_ls_shift/su_max     0.002
_refine_diff_density_max     0.98
_refine_diff_density_min     -1.02
_refine_ls_extinction_method     none
_refine_ls_extinction_coef     ?
_refine_ls_abs_structure_details
;
Flack (1983), 0 Friedel pairs
;
_refine_ls_abs_structure_Flack     0.09(2)
_atom_type_scat_source
                       'International Tables for X-ray Crystallography, Vol. IV'
_computing_data_collection     'CAD-4 (Schagen <i>et al.</i>,  1989)'
_computing_cell_refinement     'CAD-4 (Schagen <i>et al.</i>,  1989)'
_computing_data_reduction     'local program'
_computing_structure_solution     'SIR92 (Altomare <i>et al.</i>,  1994)'
_computing_structure_refinement     'RAELS (Rae, 1996)'
_computing_molecular_graphics     'ORTEPII (Johnson, 1976)'
_computing_publication_material     'local programs'
loop_
    _atom_site_type_symbol
    _atom_site_label
    _atom_site_fract_x
    _atom_site_fract_y
    _atom_site_fract_z
    _atom_site_U_iso_or_equiv
    _atom_site_adp_type
    _atom_site_occupancy
    Br Br1 0.8061(2) 0.68670(10)
                               0.3991000 0.0585(5) Uani 1.0
    Br Br2 0.2324(2) 0.08000(10)
                               0.0428(2) 0.0527(5) Uani 1.0
    Cl Cl1 0.9770(5) 0.5167(4) 0.0779(3) 0.0570(10)
                                                  Uani 1.0
    Cl Cl2 0.5654(5) 0.0565(3) 0.3603(3) 0.0520(10)
                                                  Uani 1.0
    N N1 0.9460(14) 0.3064(10) 0.1658(8) 0.041(3) Uani 1.0
    N N2 0.8319(15) 0.1842(9) 0.2739(8) 0.044(3) Uani 1.0
    C C1 0.9798(19) 0.2123(12) 0.2198(10) 0.044(4) Uani 1.0
    C C2 0.8998(18) 0.3929(12) 0.2193(10) 0.043(4) Uani 1.0
    C C3 0.8445(18) 0.3790(11) 0.3054(8) 0.041(4) Uani 1.0
    C C4 0.817(2)   0.2693(12) 0.3414(8) 0.049(4) Uani 1.0
    C C5 0.6842(19) 0.1696(11) 0.2226(9) 0.039(4) Uani 1.0
    C C6 0.6740(19) 0.2086(11) 0.1360(9) 0.036(4) Uani 1.0
    C C7 0.8206(17) 0.2753(12) 0.0978(9) 0.040(4) Uani 1.0
    C C8 0.9155(17) 0.4984(13) 0.1855(9) 0.043(4) Uani 1.0
    C C9 0.8825(19) 0.5861(12) 0.2397(11) 0.048(4) Uani 1.0
    C C10 0.839(2)   0.5684(13) 0.3247(11) 0.050(4) Uani 1.0
    C C11 0.818(2)   0.4666(13) 0.3570(10) 0.056(4) Uani 1.0
    C C12 0.5565(17) 0.1082(10) 0.2538(8) 0.031(3) Uani 1.0
    C C13 0.4158(17) 0.0854(10) 0.2036(8) 0.035(3) Uani 1.0
    C C14 0.4117(17) 0.1221(11) 0.1168(9) 0.040(4) Uani 1.0
    C C15 0.5433(19) 0.1819(10) 0.0853(9) 0.034(3) Uani 1.0
    H H1C1 1.0780 0.2273 0.2593 0.044 Uani 1.0
    H H2C1 1.0078 0.1513 0.1804 0.044 Uani 1.0
    H H1C4 0.7008 0.2660 0.3674 0.049 Uani 1.0
    H H2C4 0.9027 0.2559 0.3883 0.049 Uani 1.0
    H H1C7 0.7726 0.3410 0.0708 0.040 Uani 1.0
    H H2C7 0.8794 0.2326 0.0517 0.040 Uani 1.0
    H HC9 0.8906 0.6600 0.2162 0.048 Uani 1.0
    H HC11 0.7825 0.4567 0.4195 0.056 Uani 1.0
    H HC13 0.3194 0.0438 0.2286 0.035 Uani 1.0
    H HC15 0.5411 0.2061 0.0228 0.034 Uani 1.0
loop_
    _atom_site_aniso_label
    _atom_site_aniso_U_11
    _atom_site_aniso_U_22
    _atom_site_aniso_U_33
    _atom_site_aniso_U_12
    _atom_site_aniso_U_13
    _atom_site_aniso_U_23
    _atom_site_aniso_type_symbol
    Br1 0.0600(10)
                 0.0600(10)
                          0.0549(9) -0.0011(8) -0.0010(10)
                                                         -0.0138(9) Br
    Br2 0.0470(9) 0.0650(9) 0.0461(8) -0.0118(8) -0.0026(9) -0.0091(9) Br
    Cl1 0.061(3) 0.066(3) 0.044(2) -0.019(2) 0.010(2) 0.000(2) Cl
    Cl2 0.063(3) 0.056(2) 0.037(2) 0.000(2) 0.006(2) 0.018(2) Cl
    N1 0.029(7) 0.058(8) 0.037(7) 0.001(6) 0.002(6) -0.003(6) N
    N2 0.046(7) 0.048(7) 0.038(7) 0.004(6) -0.009(6) 0.020(6) N
    C1 0.029(9) 0.067(9) 0.036(8) 0.005(8) -0.016(7) 0.012(8) C
    C2 0.051(9) 0.043(9) 0.034(8) 0.009(8) 0.020(8) -0.006(7) C
    C3 0.045(9) 0.059(9) 0.019(8) -0.012(8) -0.004(7) -0.005(7) C
    C4 0.083(9) 0.053(8) 0.013(7) 0.004(9) -0.006(7) 0.007(7) C
    C5 0.048(9) 0.043(9) 0.026(7) 0.000(7) 0.013(7) 0.007(7) C
    C6 0.039(8) 0.042(8) 0.026(8) 0.010(8) 0.002(6) -0.006(7) C
    C7 0.037(8) 0.052(9) 0.030(8) -0.007(8) 0.007(7) -0.002(7) C
    C8 0.029(8) 0.062(9) 0.039(9) -0.002(8) -0.002(7) 0.004(9) C
    C9 0.047(9) 0.038(9) 0.059(9) -0.010(8) -0.001(8) -0.007(8) C
    C10 0.047(9) 0.057(9) 0.046(9) -0.005(8) 0.017(8) -0.007(8) C
    C11 0.085(9) 0.052(9) 0.029(8) -0.011(9) 0.009(9) -0.007(8) C
    C12 0.037(8) 0.032(8) 0.024(7) 0.009(7) 0.010(6) -0.002(6) C
    C13 0.046(9) 0.043(9) 0.016(6) 0.014(8) 0.001(6) 0.000(7) C
    C14 0.029(8) 0.039(8) 0.052(9) 0.006(7) 0.010(7) -0.015(8) C
    C15 0.034(8) 0.039(8) 0.027(7) 0.004(7) 0.009(7) -0.004(7) C
loop_
    _geom_bond_atom_site_label_1
    _geom_bond_atom_site_label_2
    _geom_bond_site_symmetry_1
    _geom_bond_site_symmetry_2
    _geom_bond_distance
    _geom_bond_publ_flag
    Br1 C10 1_555 1_555 1.890(15) no
    Br2 C14 1_555 1_555 1.888(14) no
    Cl1 C8 1_555 1_555 1.724(14) no
    Cl2 C12 1_555 1_555 1.750(13) no
    N1 C1 1_555 1_555 1.468(18) no
    N1 C2 1_555 1_555 1.409(17) no
    N1 C7 1_555 1_555 1.487(18) no
    N2 C1 1_555 1_555 1.474(19) no
    N2 C4 1_555 1_555 1.491(18) no
    N2 C5 1_555 1_555 1.417(18) no
    C1 H1C1 1_555 1_555 1.000 no
    C1 H2C1 1_555 1_555 1.000 no
    C2 C3 1_555 1_555 1.394(18) no
    C2 C8 1_555 1_555 1.43(2)   no
    C3 C4 1_555 1_555 1.50(2)   no
    C3 C11 1_555 1_555 1.37(2)   no
    C4 H1C4 1_555 1_555 1.000 no
    C4 H2C4 1_555 1_555 1.000 no
    C5 C6 1_555 1_555 1.410(18) no
    C5 C12 1_555 1_555 1.358(18) no
    C6 C7 1_555 1_555 1.55(2)   no
    C6 C15 1_555 1_555 1.333(19) no
    C7 H1C7 1_555 1_555 1.000 no
    C7 H2C7 1_555 1_555 1.000 no
    C8 C9 1_555 1_555 1.40(2)   no
    C9 C10 1_555 1_555 1.357(19) no
    C9 HC9 1_555 1_555 1.000 no
    C10 C11 1_555 1_555 1.39(2)   no
    C11 HC11 1_555 1_555 1.000 no
    C12 C13 1_555 1_555 1.381(17) no
    C13 C14 1_555 1_555 1.402(18) no
    C13 HC13 1_555 1_555 1.000 no
    C14 C15 1_555 1_555 1.371(19) no
    C15 HC15 1_555 1_555 1.000 no
loop_
    _geom_angle_atom_site_label_1
    _geom_angle_atom_site_label_2
    _geom_angle_atom_site_label_3
    _geom_angle_site_symmetry_1
    _geom_angle_site_symmetry_2
    _geom_angle_site_symmetry_3
    _geom_angle
    _geom_angle_publ_flag
    C1 N1 C2 1_555 1_555 1_555 110.4(12) no
    C1 N1 C7 1_555 1_555 1_555 107.4(11) no
    C2 N1 C7 1_555 1_555 1_555 115.7(11) no
    C1 N2 C4 1_555 1_555 1_555 106.0(11) no
    C1 N2 C5 1_555 1_555 1_555 112.2(11) no
    C4 N2 C5 1_555 1_555 1_555 114.1(12) no
    N1 C1 N2 1_555 1_555 1_555 111.3(11) no
    N1 C1 H1C1 1_555 1_555 1_555 109.0 no
    N1 C1 H2C1 1_555 1_555 1_555 109.0 no
    N2 C1 H1C1 1_555 1_555 1_555 109.0 no
    N2 C1 H2C1 1_555 1_555 1_555 109.0 no
    H1C1 C1 H2C1 1_555 1_555 1_555 109.5 no
    N1 C2 C3 1_555 1_555 1_555 121.9(14) no
    N1 C2 C8 1_555 1_555 1_555 119.2(12) no
    C3 C2 C8 1_555 1_555 1_555 118.8(13) no
    C2 C3 C4 1_555 1_555 1_555 120.3(13) no
    C2 C3 C11 1_555 1_555 1_555 119.1(14) no
    C4 C3 C11 1_555 1_555 1_555 120.6(12) no
    N2 C4 C3 1_555 1_555 1_555 113.5(10) no
    N2 C4 H1C4 1_555 1_555 1_555 108.4 no
    N2 C4 H2C4 1_555 1_555 1_555 108.4 no
    C3 C4 H1C4 1_555 1_555 1_555 108.4 no
    C3 C4 H2C4 1_555 1_555 1_555 108.4 no
    H1C4 C4 H2C4 1_555 1_555 1_555 109.5 no
    N2 C5 C6 1_555 1_555 1_555 121.2(13) no
    N2 C5 C12 1_555 1_555 1_555 119.6(13) no
    C6 C5 C12 1_555 1_555 1_555 118.9(15) no
    C5 C6 C7 1_555 1_555 1_555 119.8(13) no
    C5 C6 C15 1_555 1_555 1_555 119.9(14) no
    C7 C6 C15 1_555 1_555 1_555 120.1(12) no
    N1 C7 C6 1_555 1_555 1_555 112.5(11) no
    N1 C7 H1C7 1_555 1_555 1_555 108.7 no
    N1 C7 H2C7 1_555 1_555 1_555 108.7 no
    C6 C7 H1C7 1_555 1_555 1_555 108.7 no
    C6 C7 H2C7 1_555 1_555 1_555 108.7 no
    H1C7 C7 H2C7 1_555 1_555 1_555 109.5 no
    Cl1 C8 C2 1_555 1_555 1_555 119.3(11) no
    Cl1 C8 C9 1_555 1_555 1_555 120.4(12) no
    C2 C8 C9 1_555 1_555 1_555 120.2(12) no
    C8 C9 C10 1_555 1_555 1_555 118.6(15) no
    C8 C9 HC9 1_555 1_555 1_555 120.7 no
    C10 C9 HC9 1_555 1_555 1_555 120.7 no
    Br1 C10 C9 1_555 1_555 1_555 118.5(13) no
    Br1 C10 C11 1_555 1_555 1_555 120.0(11) no
    C9 C10 C11 1_555 1_555 1_555 121.4(15) no
    C3 C11 C10 1_555 1_555 1_555 121.6(14) no
    C3 C11 HC11 1_555 1_555 1_555 119.2 no
    C10 C11 HC11 1_555 1_555 1_555 119.2 no
    Cl2 C12 C5 1_555 1_555 1_555 120.5(12) no
    Cl2 C12 C13 1_555 1_555 1_555 117.9(10) no
    C5 C12 C13 1_555 1_555 1_555 121.6(13) no
    C12 C13 C14 1_555 1_555 1_555 118.2(13) no
    C12 C13 HC13 1_555 1_555 1_555 120.9 no
    C14 C13 HC13 1_555 1_555 1_555 120.9 no
    Br2 C14 C13 1_555 1_555 1_555 119.2(11) no
    Br2 C14 C15 1_555 1_555 1_555 121.0(11) no
    C13 C14 C15 1_555 1_555 1_555 119.6(13) no
    C6 C15 C14 1_555 1_555 1_555 121.6(13) no
    C6 C15 HC15 1_555 1_555 1_555 119.2 no
    C14 C15 HC15 1_555 1_555 1_555 119.2 no
loop_
    _geom_torsion_atom_site_label_1
    _geom_torsion_atom_site_label_2
    _geom_torsion_atom_site_label_3
    _geom_torsion_atom_site_label_4
    _geom_torsion_site_symmetry_1
    _geom_torsion_site_symmetry_2
    _geom_torsion_site_symmetry_3
    _geom_torsion_site_symmetry_4
    _geom_torsion
    _geom_torsion_publ_flag
    C2 N1 C1 N2 1_555 1_555 1_555 1_555 57.5(15) no
    C2 N1 C1 H1C1 1_555 1_555 1_555 1_555 -62.8 no
    C2 N1 C1 H2C1 1_555 1_555 1_555 1_555 177.8 no
    C7 N1 C1 N2 1_555 1_555 1_555 1_555 -69.4(15) no
    C7 N1 C1 H1C1 1_555 1_555 1_555 1_555 170.3 no
    C7 N1 C1 H2C1 1_555 1_555 1_555 1_555 50.8 no
    C1 N1 C2 C3 1_555 1_555 1_555 1_555 -18.2(18) no
    C1 N1 C2 C8 1_555 1_555 1_555 1_555 159.5(13) no
    C7 N1 C2 C3 1_555 1_555 1_555 1_555 103.9(16) no
    C7 N1 C2 C8 1_555 1_555 1_555 1_555 -78.3(17) no
    C1 N1 C7 C6 1_555 1_555 1_555 1_555 44.6(15) no
    C1 N1 C7 H1C7 1_555 1_555 1_555 1_555 165.1 no
    C1 N1 C7 H2C7 1_555 1_555 1_555 1_555 -75.8 no
    C2 N1 C7 C6 1_555 1_555 1_555 1_555 -79.1(15) no
    C2 N1 C7 H1C7 1_555 1_555 1_555 1_555 41.3 no
    C2 N1 C7 H2C7 1_555 1_555 1_555 1_555 160.4 no
    C4 N2 C1 N1 1_555 1_555 1_555 1_555 -69.8(13) no
    C4 N2 C1 H1C1 1_555 1_555 1_555 1_555 50.5 no
    C4 N2 C1 H2C1 1_555 1_555 1_555 1_555 169.9 no
    C5 N2 C1 N1 1_555 1_555 1_555 1_555 55.3(16) no
    C5 N2 C1 H1C1 1_555 1_555 1_555 1_555 175.6 no
    C5 N2 C1 H2C1 1_555 1_555 1_555 1_555 -65.0 no
    C1 N2 C4 C3 1_555 1_555 1_555 1_555 42.4(15) no
    C1 N2 C4 H1C4 1_555 1_555 1_555 1_555 163.0 no
    C1 N2 C4 H2C4 1_555 1_555 1_555 1_555 -78.2 no
    C5 N2 C4 C3 1_555 1_555 1_555 1_555 -81.5(16) no
    C5 N2 C4 H1C4 1_555 1_555 1_555 1_555 39.1 no
    C5 N2 C4 H2C4 1_555 1_555 1_555 1_555 157.9 no
    C1 N2 C5 C6 1_555 1_555 1_555 1_555 -17.3(19) no
    C1 N2 C5 C12 1_555 1_555 1_555 1_555 156.2(13) no
    C4 N2 C5 C6 1_555 1_555 1_555 1_555 103.2(14) no
    C4 N2 C5 C12 1_555 1_555 1_555 1_555 -83.3(16) no
    N1 C2 C3 C4 1_555 1_555 1_555 1_555 -6.(2)   no
    N1 C2 C3 C11 1_555 1_555 1_555 1_555 173.3(14) no
    C8 C2 C3 C4 1_555 1_555 1_555 1_555 176.4(14) no
    C8 C2 C3 C11 1_555 1_555 1_555 1_555 -4.(2)   no
    N1 C2 C8 Cl1 1_555 1_555 1_555 1_555 4.3(19) no
    N1 C2 C8 C9 1_555 1_555 1_555 1_555 -175.2(13) no
    C3 C2 C8 Cl1 1_555 1_555 1_555 1_555 -177.9(11) no
    C3 C2 C8 C9 1_555 1_555 1_555 1_555 3.(2)   no
    C2 C3 C4 N2 1_555 1_555 1_555 1_555 -8.(2)   no
    C2 C3 C4 H1C4 1_555 1_555 1_555 1_555 -128.1 no
    C2 C3 C4 H2C4 1_555 1_555 1_555 1_555 113.1 no
    C11 C3 C4 N2 1_555 1_555 1_555 1_555 173.3(14) no
    C11 C3 C4 H1C4 1_555 1_555 1_555 1_555 52.7 no
    C11 C3 C4 H2C4 1_555 1_555 1_555 1_555 -66.1 no
    C2 C3 C11 C10 1_555 1_555 1_555 1_555 2.(2)   no
    C2 C3 C11 HC11 1_555 1_555 1_555 1_555 -177.7 no
    C4 C3 C11 C10 1_555 1_555 1_555 1_555 -178.6(16) no
    C4 C3 C11 HC11 1_555 1_555 1_555 1_555 1.4 no
    N2 C5 C6 C7 1_555 1_555 1_555 1_555 -4.(2)   no
    N2 C5 C6 C15 1_555 1_555 1_555 1_555 171.2(13) no
    C12 C5 C6 C7 1_555 1_555 1_555 1_555 -177.9(12) no
    C12 C5 C6 C15 1_555 1_555 1_555 1_555 -2.(2)   no
    N2 C5 C12 Cl2 1_555 1_555 1_555 1_555 5.4(18) no
    N2 C5 C12 C13 1_555 1_555 1_555 1_555 -175.2(12) no
    C6 C5 C12 Cl2 1_555 1_555 1_555 1_555 179.1(10) no
    C6 C5 C12 C13 1_555 1_555 1_555 1_555 -2.(2)   no
    C5 C6 C7 N1 1_555 1_555 1_555 1_555 -10.2(17) no
    C5 C6 C7 H1C7 1_555 1_555 1_555 1_555 -130.7 no
    C5 C6 C7 H2C7 1_555 1_555 1_555 1_555 110.2 no
    C15 C6 C7 N1 1_555 1_555 1_555 1_555 174.2(13) no
    C15 C6 C7 H1C7 1_555 1_555 1_555 1_555 53.8 no
    C15 C6 C7 H2C7 1_555 1_555 1_555 1_555 -65.3 no
    C5 C6 C15 C14 1_555 1_555 1_555 1_555 4.(2)   no
    C5 C6 C15 HC15 1_555 1_555 1_555 1_555 -176.1 no
    C7 C6 C15 C14 1_555 1_555 1_555 1_555 179.5(12) no
    C7 C6 C15 HC15 1_555 1_555 1_555 1_555 -0.5 no
    Cl1 C8 C9 C10 1_555 1_555 1_555 1_555 -178.1(12) no
    Cl1 C8 C9 HC9 1_555 1_555 1_555 1_555 1.9 no
    C2 C8 C9 C10 1_555 1_555 1_555 1_555 1.(2)   no
    C2 C8 C9 HC9 1_555 1_555 1_555 1_555 -178.6 no
    C8 C9 C10 Br1 1_555 1_555 1_555 1_555 176.8(11) no
    C8 C9 C10 C11 1_555 1_555 1_555 1_555 -4.(3)   no
    HC9 C9 C10 Br1 1_555 1_555 1_555 1_555 -3.2 no
    HC9 C9 C10 C11 1_555 1_555 1_555 1_555 176.3 no
    Br1 C10 C11 C3 1_555 1_555 1_555 1_555 -178.6(12) no
    Br1 C10 C11 HC11 1_555 1_555 1_555 1_555 1.4 no
    C9 C10 C11 C3 1_555 1_555 1_555 1_555 2.(3)   no
    C9 C10 C11 HC11 1_555 1_555 1_555 1_555 -178.1 no
    Cl2 C12 C13 C14 1_555 1_555 1_555 1_555 -176.9(10) no
    Cl2 C12 C13 HC13 1_555 1_555 1_555 1_555 3.1 no
    C5 C12 C13 C14 1_555 1_555 1_555 1_555 3.7(19) no
    C5 C12 C13 HC13 1_555 1_555 1_555 1_555 -176.3 no
    C12 C13 C14 Br2 1_555 1_555 1_555 1_555 173.5(9) no
    C12 C13 C14 C15 1_555 1_555 1_555 1_555 -2.1(18) no
    HC13 C13 C14 Br2 1_555 1_555 1_555 1_555 -6.5 no
    HC13 C13 C14 C15 1_555 1_555 1_555 1_555 177.9 no
    Br2 C14 C15 C6 1_555 1_555 1_555 1_555 -177.3(11) no
    Br2 C14 C15 HC15 1_555 1_555 1_555 1_555 2.7 no
    C13 C14 C15 C6 1_555 1_555 1_555 1_555 -2.(2)   no
    C13 C14 C15 HC15 1_555 1_555 1_555 1_555 178.3 no
