# Supplementary material for: 2,8-Dibromo-4,10-dichloro-6H,12H-5,11-methano­dibenzo[b,f][1,5]diazo­cine
Source: Acta Crystallogr Sect E Struct Rep Online. 2008 Aug 20;64(Pt 9):o1797. doi: 10.1107/S1600536808026226 (PMC2960512; doi:10.1107/S1600536808026226)
Supplement: Supplementary file 2 [file e-64-o1797-Isup2.hkl]

data_I

loop_
_refln_index_h
_refln_index_k
_refln_index_l
_refln_F_meas
_refln_F_calc
_refln_F_sigma
   0   0 -18    0.000   10.657 12.239
   0   1 -18   27.831   30.453  1.683
   2   0 -17    9.684   15.811  6.630
   1   1 -17    0.000   11.883 12.230
   2   1 -17    0.000    9.091 12.311
   3   1 -17    0.000    9.231 12.315
   1   2 -17    0.000   12.895 12.248
   2   2 -17   21.501   19.597  1.821
   1   3 -17   10.833    9.391  5.488
   2   3 -17    0.000   15.386 12.359
   1   4 -17    0.000    7.045 12.319
   2   4 -17    6.470    5.488 10.250
   0   0 -16   35.853   36.797  1.250
   2   0 -16   27.736   28.908  1.543
   4   0 -16   18.965   17.447  2.033
   0   1 -16   36.119   35.527  1.250
   1   1 -16    0.000    9.297 12.223
   2   1 -16    6.588   10.684  8.505
   3   1 -16   15.173   13.264  2.345
   4   1 -16   24.128   22.394  1.663
   0   2 -16   29.249   32.739  1.414
   1   2 -16   30.706   29.966  1.288
   2   2 -16   23.809   25.576  1.671
   3   2 -16   19.798   19.974  1.975
   4   2 -16    0.000    4.793 12.248
   0   3 -16   20.965   17.946  1.787
   1   3 -16   21.131   22.096  1.805
   2   3 -16   25.624   22.908  1.541
   3   3 -16   27.206   29.418  1.524
   0   4 -16   13.210   14.182  2.796
   1   4 -16   25.199   24.363  1.675
   2   4 -16   15.637    8.202  2.303
   3   4 -16   25.398   23.292  1.662
   0   5 -16    8.773   10.170  7.100
   1   5 -16    7.886    7.213  7.572
   2   5 -16   29.648   28.575  1.478
   3   5 -16   18.656   23.737  2.380
   0   6 -16   31.511   30.341  1.524
   1   6 -16   18.583   14.488  2.042
   2   6 -16   12.472   10.226  3.136
   2   0 -15   24.757   25.162  1.337
   4   0 -15    9.966   12.345  3.441
   1   1 -15    7.566   13.728  6.471
   2   1 -15    9.056   10.691  3.074
   3   1 -15   20.683   19.653  1.787
   4   1 -15   11.293   14.011  3.248
   5   1 -15   19.533   16.199  1.995
   1   2 -15    6.728   16.138  7.644
   2   2 -15    4.502    3.382 10.316
   3   2 -15   14.232   15.869  2.380
   4   2 -15   22.062   23.128  1.847
   5   2 -15   10.758    8.979  3.456
   1   3 -15   11.332    8.517  2.413
   2   3 -15    9.123    7.481  5.429
   3   3 -15   11.090    6.208  2.950
   4   3 -15   16.460   14.752  2.286
   1   4 -15    0.000    4.465 12.327
   2   4 -15    0.000    3.053 12.410
   3   4 -15   24.605   20.382  1.585
   4   4 -15   15.628    9.740  2.365
   1   5 -15   10.526    9.545  3.340
   2   5 -15   17.681   21.963  2.177
   3   5 -15   11.131   10.155  3.130
   4   5 -15   10.757   11.072  5.902
   1   6 -15   19.119   17.169  1.976
   2   6 -15    2.805    8.918 21.501
   3   6 -15   13.605   10.979  2.560
   1   7 -15   17.721   16.405  2.297
   2   7 -15   12.093    8.149  2.970
   1   8 -15    0.000   11.231 12.527
   0   0 -14   27.580   27.957  1.089
   2   0 -14   70.739   72.829  0.819
   4   0 -14   17.960   14.433  1.710
   0   1 -14   23.623   25.240  1.220
   1   1 -14   53.171   52.664  0.868
   2   1 -14   13.047   15.932  2.177
   3   1 -14   19.893   20.769  1.525
   4   1 -14   30.816   27.493  1.292
   5   1 -14    9.017   12.397  3.786
   0   2 -14   21.917   21.118  1.397
   1   2 -14   11.921   11.490  2.184
   2   2 -14   18.253   16.610  1.475
   3   2 -14    5.728   10.376  8.399
   4   2 -14    0.000    5.435 12.250
   5   2 -14   26.300   24.848  1.621
   0   3 -14   35.822   37.682  1.035
   1   3 -14   32.204   33.838  1.113
   2   3 -14   19.799   17.920  1.454
   3   3 -14   17.035   12.652  1.738
   4   3 -14   21.553   21.263  1.804
   5   3 -14   18.400   14.209  2.031
   0   4 -14   24.642   27.882  1.346
   1   4 -14   47.064   45.004  0.969
   2   4 -14    9.648    4.391  5.017
   3   4 -14   22.523   23.491  1.560
   4   4 -14   20.771   19.305  1.812
   5   4 -14   24.141   22.988  1.794
   0   5 -14   48.972   50.960  0.978
   1   5 -14   12.630   11.287  2.264
   2   5 -14   40.158   38.760  1.130
   3   5 -14    0.000    4.109 12.469
   4   5 -14    0.000   10.846 12.396
   5   5 -14   16.024   12.953  2.316
   0   6 -14   18.654   16.026  1.831
   1   6 -14    0.000    6.230 12.422
   2   6 -14   10.984   13.048  3.062
   3   6 -14   22.376   21.096  1.644
   4   6 -14   25.226   21.685  1.638
   0   7 -14    9.773   18.151  5.908
   1   7 -14   14.161   16.244  2.682
   2   7 -14   27.535   26.908  1.632
   3   7 -14    9.865    6.598  5.871
   4   7 -14    6.443    9.776  6.044
   0   8 -14   15.331   15.642  2.720
   1   8 -14   16.255   13.731  2.344
   2   8 -14   30.559   28.174  1.569
   3   8 -14   22.586   21.935  1.921
   0   9 -14   11.578   22.343  6.553
   1   9 -14   34.906   31.468  1.399
   2   0 -13   35.618   39.180  0.956
   4   0 -13   30.350   30.810  1.137
   6   0 -13   29.957   29.285  1.491
   1   1 -13    0.000    7.940 12.211
   2   1 -13    9.133    5.815  2.601
   3   1 -13   27.061   29.888  1.250
   4   1 -13   12.008    9.800  2.251
   5   1 -13   29.498   30.229  1.445
   6   1 -13    8.840    5.841  4.177
   1   2 -13   20.001   18.130  1.315
   2   2 -13   13.118   13.754  1.967
   3   2 -13   24.228   25.930  1.267
   4   2 -13   28.680   25.852  1.225
   5   2 -13   16.966   11.131  1.934
   6   2 -13   16.625   10.744  2.184
   1   3 -13    8.525    9.395  4.625
   2   3 -13   34.748   33.648  0.991
   3   3 -13   13.221   14.804  1.899
   4   3 -13   15.351   13.073  1.908
   5   3 -13    5.406   13.464 10.023
   6   3 -13   19.420   21.420  2.083
   1   4 -13   21.375   22.819  1.379
   2   4 -13    8.559   10.171  5.241
   3   4 -13   34.485   32.448  1.085
   4   4 -13   21.541   18.021  1.593
   5   4 -13   29.723   27.214  1.371
   6   4 -13    0.000    3.070 12.360
   1   5 -13   17.382   16.425  1.663
   2   5 -13   17.099   17.048  1.735
   3   5 -13    5.210    6.376  9.256
   4   5 -13   23.141   22.303  1.651
   5   5 -13    8.407    4.610  6.817
   1   6 -13   20.951   19.300  1.495
   2   6 -13    0.000    8.732 12.495
   3   6 -13   15.018   11.865  2.190
   4   6 -13   16.000   11.600  2.077
   5   6 -13   13.833   13.729  2.870
   1   7 -13   14.674   12.666  2.153
   2   7 -13    9.304    2.703  5.201
   3   7 -13   17.466   16.060  2.095
   4   7 -13    7.496    7.231  7.083
   1   8 -13   10.545    6.956  5.613
   2   8 -13   22.631   22.371  1.823
   3   8 -13    0.000    6.707 12.650
   4   8 -13    6.448    6.741  5.926
   1   9 -13    7.532    5.148  4.810
   2   9 -13   13.645    3.951  2.583
   3   9 -13   24.522   21.773  1.732
   1  10 -13    8.278   15.908  8.148
   0   0 -12   39.776   39.201  0.838
   2   0 -12   59.763   62.781  0.771
   4   0 -12   12.343   13.204  2.051
   6   0 -12   34.085   35.170  1.371
   0   1 -12   84.059   90.950  0.872
   1   1 -12   41.996   41.451  0.831
   2   1 -12   20.843   22.551  1.298
   3   1 -12   19.632   16.675  1.244
   4   1 -12   34.200   32.349  1.003
   5   1 -12   22.073   24.098  1.394
   6   1 -12   16.830   14.601  1.894
   7   1 -12    8.216   12.674  4.898
   0   2 -12   41.327   43.999  0.851
   1   2 -12   57.454   56.094  0.760
   2   2 -12   33.937   33.617  0.930
   3   2 -12   31.079   30.831  1.029
   4   2 -12    0.000    5.952 12.265
   5   2 -12   20.895   21.298  1.627
   6   2 -12   22.149   23.071  1.696
   0   3 -12   30.478   33.133  1.014
   1   3 -12   32.906   32.005  0.948
   2   3 -12   42.809   40.485  0.857
   3   3 -12   45.282   42.668  0.903
   4   3 -12   13.572   11.058  1.828
   5   3 -12   27.888   26.766  1.374
   6   3 -12    9.545    3.629  5.596
   0   4 -12   36.132   36.708  0.960
   1   4 -12   60.175   60.813  0.787
   2   4 -12   12.534    7.857  1.873
   3   4 -12   23.951   22.844  1.226
   4   4 -12   19.044   17.328  1.513
   5   4 -12   17.241   15.007  1.929
   6   4 -12   10.088    5.036  5.794
   0   5 -12    5.270    9.434  8.350
   1   5 -12   24.997   26.744  1.174
   2   5 -12   33.792   33.387  1.052
   3   5 -12   37.187   36.887  1.026
   4   5 -12   15.726   12.144  1.701
   5   5 -12    0.000    7.055 12.418
   6   5 -12   25.023   25.013  1.576
   0   6 -12   62.263   64.299  0.850
   1   6 -12   24.390   26.300  1.317
   2   6 -12   21.778   17.604  1.307
   3   6 -12   18.039   16.900  1.741
   4   6 -12   35.963   30.470  1.164
   5   6 -12    3.943   12.796 15.525
   0   7 -12   37.012   39.219  1.059
   1   7 -12   40.920   40.701  0.982
   2   7 -12   28.249   25.075  1.170
   3   7 -12    8.810    6.618  3.604
   4   7 -12    0.000    7.683 12.542
   5   7 -12    9.071    8.972  6.252
   0   8 -12   27.429   27.855  1.299
   1   8 -12   15.142   13.483  1.996
   2   8 -12   26.846   28.565  1.535
   3   8 -12    9.875    8.923  3.479
   4   8 -12   16.965   16.375  2.282
   0   9 -12   16.673   17.231  2.187
   1   9 -12   18.374   22.166  2.138
   2   9 -12   11.737   10.030  3.086
   3   9 -12   14.257   13.603  2.672
   4   9 -12    0.000    2.639 12.666
   0  10 -12   19.315   20.456  2.113
   1  10 -12   22.337   22.447  1.955
   2  10 -12   19.403   14.537  1.945
   3  10 -12   24.489   22.768  1.861
   0  11 -12   21.437   21.583  2.078
   1  11 -12    0.000    5.064 12.728
   2   0 -11   29.644   29.509  0.934
   4   0 -11   27.610   27.729  1.105
   6   0 -11    5.295    5.967  5.920
   1   1 -11    7.823    8.729  2.651
   2   1 -11   11.017   11.265  1.864
   3   1 -11   46.084   47.105  0.793
   4   1 -11   60.934   60.781  0.799
   5   1 -11   22.358   21.726  1.331
   6   1 -11    0.000    6.946 12.222
   7   1 -11   12.423   11.244  2.854
   1   2 -11   25.844   25.835  0.953
   2   2 -11   13.584   11.597  1.535
   3   2 -11   17.389   16.334  1.343
   4   2 -11   25.855   23.334  1.183
   5   2 -11   35.639   32.897  1.043
   6   2 -11   16.966   18.590  2.230
   7   2 -11   23.491   24.596  1.850
   1   3 -11   34.923   35.168  0.880
   2   3 -11   46.847   46.985  0.785
   3   3 -11   23.294   23.701  1.116
   4   3 -11   37.057   35.319  0.925
   5   3 -11   22.346   20.781  1.470
   6   3 -11    2.675   15.768 22.502
   7   3 -11   22.178   22.377  1.875
   1   4 -11   24.546   26.771  1.097
   2   4 -11   17.234   19.798  1.513
   3   4 -11   21.919   20.233  1.287
   4   4 -11    9.488   13.667  5.283
   5   4 -11   15.323   13.850  1.794
   6   4 -11   10.406    4.812  3.057
   7   4 -11   13.360    7.912  2.948
   1   5 -11   25.075   26.598  1.110
   2   5 -11   10.630   12.046  2.226
   3   5 -11    7.263    2.819  5.972
   4   5 -11   19.954   18.776  1.623
   5   5 -11   12.096   12.329  2.676
   6   5 -11   10.027    6.185  5.274
   1   6 -11   26.937   26.083  1.057
   2   6 -11    0.000    4.951 12.523
   3   6 -11   19.100   20.175  1.676
   4   6 -11   40.662   36.780  0.953
   5   6 -11    7.243    8.196  4.673
   6   6 -11   14.718   15.822  2.697
   1   7 -11   10.638    2.866  2.211
   2   7 -11    6.488    2.290  4.135
   3   7 -11   49.265   46.161  0.945
   4   7 -11   21.628   20.265  1.749
   5   7 -11   25.406   23.634  1.586
   6   7 -11    0.000    9.041 12.585
   1   8 -11    3.916    5.876  7.479
   2   8 -11   12.441   13.182  2.488
   3   8 -11    6.005    1.624  8.168
   4   8 -11   19.792   17.934  1.788
   5   8 -11   17.323   17.903  2.391
   1   9 -11   15.191   14.435  2.238
   2   9 -11    0.000    1.917 12.735
   3   9 -11    0.000    7.439 12.752
   4   9 -11   17.848   16.599  2.187
   1  10 -11   17.228   16.560  2.218
   2  10 -11    7.151   11.362  5.096
   3  10 -11    0.000    5.216 12.811
   4  10 -11   12.637    9.374  3.025
   1  11 -11   10.064    6.769  5.719
   2  11 -11   18.073   18.851  2.421
   0   0 -10   11.505    9.594  1.448
   2   0 -10   61.599   62.890  0.627
   4   0 -10   29.292   28.531  0.983
   6   0 -10   38.086   39.029  1.040
   0   1 -10   90.548   96.027  0.932
   1   1 -10   28.735   30.985  0.795
   2   1 -10   37.496   40.725  0.765
   3   1 -10    7.403    7.778  4.719
   4   1 -10   54.130   50.933  0.779
   5   1 -10   19.881   18.311  1.393
   6   1 -10    9.278   13.056  3.210
   7   1 -10   19.330   19.835  1.933
   0   2 -10   71.096   76.171  0.681
   1   2 -10   67.422   66.710  0.691
   2   2 -10   64.223   61.826  0.660
   3   2 -10   68.640   69.178  0.702
   4   2 -10   23.301   21.988  1.158
   5   2 -10   28.842   28.277  1.096
   6   2 -10    5.344   10.619  5.611
   7   2 -10    0.000    9.782 12.317
   0   3 -10   30.578   31.564  0.812
   1   3 -10   76.989   75.922  0.754
   2   3 -10   57.629   55.691  0.720
   3   3 -10   64.900   63.236  0.747
   4   3 -10   11.177    9.039  2.112
   5   3 -10   16.792   14.132  1.653
   6   3 -10   19.439   21.100  1.807
   7   3 -10   13.703   13.237  2.681
   0   4 -10   50.076   51.650  0.745
   1   4 -10   28.232   26.545  0.904
   2   4 -10    0.000    4.958 12.398
   3   4 -10   40.838   41.174  0.842
   4   4 -10   23.318   20.382  1.180
   5   4 -10   33.552   34.064  1.129
   6   4 -10   10.887    7.696  2.865
   7   4 -10   21.535   21.869  1.878
   0   5 -10   28.604   28.496  0.957
   1   5 -10   32.264   33.080  0.927
   2   5 -10   35.118   34.793  0.925
   3   5 -10   40.014   38.159  0.910
   4   5 -10   22.637   20.655  1.249
   5   5 -10    0.000    4.771 12.456
   6   5 -10   21.673   21.876  1.850
   7   5 -10   14.581   12.205  2.604
   0   6 -10   87.552   88.918  0.884
   1   6 -10   35.015   34.638  0.916
   2   6 -10   43.199   41.217  0.872
   3   6 -10   18.524   18.472  1.390
   4   6 -10   36.395   34.709  0.991
   5   6 -10    0.000    5.318 12.544
   6   6 -10   10.059    7.954  5.457
   0   7 -10   40.419   39.718  0.930
   1   7 -10   47.782   47.995  0.880
   2   7 -10   48.798   49.116  0.906
   3   7 -10   16.983   19.146  1.696
   4   7 -10   30.301   26.227  1.172
   5   7 -10   11.947    9.500  2.804
   6   7 -10    0.000   10.322 12.626
   0   8 -10    9.622    7.915  2.791
   1   8 -10   22.790   22.597  1.370
   2   8 -10    9.153   10.665  5.327
   3   8 -10   24.153   23.686  1.385
   4   8 -10    8.554   12.920  7.384
   5   8 -10    8.475   12.017  6.774
   6   8 -10   17.770   15.653  2.399
   0   9 -10   27.799   28.237  1.360
   1   9 -10    5.812   15.865  9.208
   2   9 -10   16.474   15.885  1.819
   3   9 -10    0.000    7.540 12.795
   4   9 -10    0.000   10.570 12.755
   5   9 -10   23.966   20.345  1.734
   0  10 -10   20.757   21.524  1.826
   1  10 -10   34.827   33.553  1.325
   2  10 -10    0.000    3.011 12.836
   3  10 -10   24.696   21.988  1.705
   4  10 -10    4.379    2.135  8.667
   0  11 -10   18.629   20.719  2.320
   1  11 -10   19.690   20.863  2.200
   2  11 -10   29.612   26.786  1.481
   3  11 -10   16.898   11.838  2.312
   0  12 -10   11.677    8.997  3.683
   1  12 -10   15.227   11.277  2.646
   2  12 -10   24.385   20.886  1.784
   2   0  -9   69.562   71.272  0.691
   4   0  -9   21.249   20.896  1.144
   6   0  -9   42.856   42.527  0.931
   8   0  -9   10.972   15.044  6.109
   1   1  -9    6.207    5.896  3.960
   2   1  -9   20.269   21.719  0.864
   3   1  -9   26.969   26.774  0.904
   4   1  -9    0.000    9.646 12.249
   5   1  -9   33.140   31.917  0.969
   6   1  -9   25.081   26.140  1.321
   7   1  -9    9.191   10.929  3.644
   8   1  -9   10.644   19.119  6.473
   1   2  -9   34.816   32.520  0.659
   2   2  -9   38.906   36.263  0.679
   3   2  -9   53.378   52.289  0.671
   4   2  -9   60.723   58.575  0.733
   5   2  -9   31.220   31.747  1.037
   6   2  -9   18.837   19.570  1.511
   7   2  -9   20.007   21.114  1.747
   8   2  -9   11.107   10.217  5.842
   1   3  -9   26.509   25.073  0.820
   2   3  -9   26.133   26.425  0.879
   3   3  -9   40.801   37.640  0.784
   4   3  -9   27.995   24.708  0.955
   5   3  -9   41.779   39.702  0.915
   6   3  -9   16.214   17.272  1.823
   7   3  -9    6.646   11.160  8.252
   1   4  -9   21.153   22.179  0.957
   2   4  -9   17.180   18.745  1.179
   3   4  -9   70.663   66.954  0.716
   4   4  -9   27.553   26.409  1.120
   5   4  -9   31.876   29.410  1.065
   6   4  -9    0.000    5.522 12.398
   7   4  -9   13.343    7.089  2.477
   1   5  -9   18.348   11.824  1.099
   2   5  -9   35.368   32.117  0.860
   3   5  -9   19.306   11.632  1.310
   4   5  -9   19.022    7.192  1.416
   5   5  -9   14.730    7.920  1.871
   6   5  -9   25.193   27.613  1.564
   7   5  -9    0.000    7.870 12.553
   1   6  -9   30.616   30.631  0.929
   2   6  -9   48.291   52.658  0.829
   3   6  -9   32.635   33.228  1.001
   4   6  -9   30.446   27.756  1.083
   5   6  -9   25.581   26.362  1.335
   6   6  -9   25.340   26.254  1.570
   7   6  -9    0.000    5.817 12.653
   1   7  -9   18.380   17.761  1.414
   2   7  -9   26.213   28.908  1.150
   3   7  -9   15.966   18.288  1.771
   4   7  -9    7.619   13.959  6.433
   5   7  -9   20.185   19.990  1.857
   6   7  -9   16.743   18.890  2.386
   1   8  -9   17.136   19.051  1.598
   2   8  -9   27.240   27.436  1.145
   3   8  -9   17.421   16.367  1.615
   4   8  -9   22.917   20.879  1.436
   5   8  -9    8.311   11.312  7.198
   6   8  -9    4.118   12.523 17.167
   1   9  -9    4.387    3.109 10.671
   2   9  -9    4.478    2.332 10.581
   3   9  -9   15.977   14.751  1.960
   4   9  -9   21.354   20.820  1.663
   5   9  -9   13.969    5.889  2.496
   1  10  -9    0.000    9.185 12.847
   2  10  -9   10.007    8.322  3.017
   3  10  -9   15.890   16.743  2.351
   4  10  -9   21.398   19.054  1.901
   5  10  -9   11.937   16.550  6.038
   1  11  -9    6.229    8.124  9.384
   2  11  -9   18.040   15.146  1.941
   3  11  -9   11.259   15.643  6.336
   4  11  -9   15.716   12.600  2.472
   1  12  -9    8.259    8.335  7.930
   2  12  -9    0.000    2.487 13.018
   3  12  -9   12.888   10.672  3.120
   0   0  -8   36.323   38.982  0.590
   2   0  -8  116.634  137.057  0.962
   4   0  -8   54.839   52.581  0.699
   6   0  -8   19.009   17.179  1.402
   8   0  -8   20.058   19.371  1.855
   0   1  -8   40.063   47.683  0.941
   1   1  -8   90.102   95.786  0.919
   2   1  -8   69.096   80.854  0.681
   3   1  -8   56.714   53.444  0.611
   4   1  -8   44.346   42.239  0.762
   5   1  -8   16.148   19.211  1.511
   6   1  -8    8.680   11.802  5.435
   7   1  -8   10.663   11.904  3.023
   8   1  -8   20.088   25.775  1.977
   0   2  -8   79.597   77.195  0.836
   1   2  -8   67.227   66.622  0.697
   2   2  -8   38.875   43.597  0.650
   3   2  -8   18.683   17.684  1.000
   4   2  -8   25.491   25.539  0.982
   5   2  -8   46.496   46.324  0.846
   6   2  -8   20.564   19.899  1.370
   7   2  -8    0.000   14.152 12.309
   8   2  -8    6.290   15.259 10.877
   0   3  -8   81.105   84.796  0.762
   1   3  -8   58.343   58.841  0.598
   2   3  -8   21.796   22.543  0.814
   3   3  -8   33.678   34.049  0.746
   4   3  -8   33.153   31.240  0.869
   5   3  -8   52.059   52.554  0.792
   6   3  -8   18.049   17.190  1.662
   7   3  -8   24.425   23.942  1.483
   8   3  -8    0.000    6.959 12.428
   0   4  -8   51.485   52.855  0.608
   1   4  -8  114.752  111.719  1.031
   2   4  -8   42.223   44.045  0.659
   3   4  -8   61.962   60.927  0.651
   4   4  -8   34.174   32.980  0.912
   5   4  -8   32.151   31.376  1.071
   6   4  -8    9.129   10.678  5.027
   7   4  -8   19.703   21.170  1.914
   8   4  -8    0.000    2.393 12.548
   0   5  -8   75.964   76.109  0.775
   1   5  -8   45.248   45.065  0.676
   2   5  -8   56.559   58.862  0.660
   3   5  -8   10.689    9.951  1.872
   4   5  -8   34.145   31.542  0.923
   5   5  -8   26.405   27.739  1.195
   6   5  -8   23.975   20.748  1.305
   7   5  -8    8.375   13.666  6.497
   0   6  -8    0.000    5.079 12.519
   1   6  -8   38.407   35.625  0.762
   2   6  -8   56.445   58.325  0.748
   3   6  -8   40.031   38.509  0.841
   4   6  -8   44.529   42.257  0.897
   5   6  -8   34.173   32.777  1.083
   6   6  -8   18.401   18.531  1.924
   7   6  -8   16.490   10.007  2.173
   0   7  -8   40.685   40.986  0.831
   1   7  -8   18.815   19.593  1.340
   2   7  -8   57.165   58.293  0.773
   3   7  -8    8.254   13.745  5.394
   4   7  -8   19.239   17.272  1.392
   5   7  -8    5.867    6.715  8.235
   6   7  -8   10.009   13.125  5.431
   7   7  -8   12.925   10.829  3.080
   0   8  -8   57.384   58.402  0.804
   1   8  -8   26.661   28.855  1.084
   2   8  -8   44.034   46.507  0.908
   3   8  -8   32.220   32.424  1.067
   4   8  -8   22.369   22.617  1.402
   5   8  -8   14.154   12.104  2.259
   6   8  -8   13.159   13.380  2.883
   0   9  -8   38.240   41.089  1.021
   1   9  -8   41.420   39.943  0.980
   2   9  -8    0.000    1.762 12.906
   3   9  -8   33.091   31.943  1.138
   4   9  -8    4.678    7.208 11.694
   5   9  -8   18.430   19.853  2.093
   6   9  -8    0.000    6.483 12.913
   0  10  -8   30.521   32.228  1.264
   1  10  -8   24.508   26.551  1.411
   2  10  -8   29.165   28.000  1.248
   3  10  -8   14.724   11.023  2.026
   4  10  -8    0.000    2.752 12.937
   5  10  -8   15.723   16.623  2.504
   0  11  -8   13.611   15.592  2.601
   1  11  -8   24.631   21.802  1.568
   2  11  -8    9.204   11.237  3.745
   3  11  -8    0.000    8.863 13.062
   4  11  -8   12.999    7.235  2.899
   0  12  -8   25.764   25.139  1.652
   1  12  -8   18.301   17.554  2.137
   2  12  -8    9.251   14.268  6.766
   3  12  -8    5.508    8.498  7.364
   0  13  -8   26.311   25.552  1.916
   1  13  -8    0.000   11.065 13.109
   2  13  -8   16.050   14.334  2.668
   2   0  -7   35.816   40.374  0.614
   4   0  -7   87.686   85.659  0.836
   6   0  -7   38.836   41.020  0.912
   8   0  -7   20.805   24.191  1.972
   1   1  -7   59.323   56.770  0.605
   2   1  -7   43.223   46.128  0.571
   3   1  -7   56.954   56.067  0.589
   4   1  -7   27.134   27.327  0.831
   5   1  -7   47.115   46.910  0.765
   6   1  -7   18.124   20.039  1.435
   7   1  -7   24.362   28.928  1.363
   8   1  -7   11.384   12.021  3.203
   1   2  -7   22.985   23.346  0.656
   2   2  -7   31.465   32.399  0.612
   3   2  -7   27.416   26.054  0.704
   4   2  -7   28.428   26.600  0.811
   5   2  -7    0.000    8.387 12.283
   6   2  -7    0.000    4.489 12.277
   7   2  -7   16.819   17.401  1.731
   8   2  -7    3.913    6.357 14.041
   1   3  -7   45.273   44.446  0.559
   2   3  -7   40.047   44.209  0.620
   3   3  -7   10.933   11.200  1.406
   4   3  -7   45.846   44.823  0.706
   5   3  -7    8.603    4.383  2.387
   6   3  -7   27.237   28.508  1.149
   7   3  -7   14.716   13.773  2.051
   8   3  -7   12.461    8.396  2.856
   1   4  -7   39.114   38.834  0.586
   2   4  -7   22.340   21.862  0.821
   3   4  -7   71.135   65.289  0.686
   4   4  -7   19.180   18.025  1.183
   5   4  -7   56.870   55.728  0.808
   6   4  -7   18.108   17.089  1.531
   7   4  -7   29.615   27.815  1.358
   8   4  -7   18.138   18.901  2.303
   1   5  -7   29.710   30.193  0.748
   2   5  -7   30.212   32.880  0.775
   3   5  -7   29.795   27.238  0.833
   4   5  -7   76.816   75.815  0.760
   5   5  -7   17.616   16.586  1.593
   6   5  -7   32.388   32.438  1.167
   7   5  -7    9.407    7.621  3.757
   8   5  -7   10.272   14.582  6.954
   1   6  -7   28.277   27.797  0.899
   2   6  -7   15.326   18.041  1.267
   3   6  -7   18.662   19.074  1.277
   4   6  -7   22.354   20.497  1.202
   5   6  -7   17.816   17.401  1.680
   6   6  -7    0.000    4.746 12.758
   7   6  -7   11.001   16.701  5.992
   1   7  -7   35.730   34.785  0.855
   2   7  -7   16.583   17.768  1.390
   3   7  -7   21.220   19.940  1.215
   4   7  -7    7.445    6.978  3.185
   5   7  -7   18.082   18.390  1.667
   6   7  -7   14.149    8.718  2.339
   7   7  -7    0.000    6.021 12.921
   1   8  -7   10.839    9.360  2.108
   2   8  -7   32.860   33.684  0.986
   3   8  -7   20.843   19.123  1.290
   4   8  -7   38.643   37.952  0.976
   5   8  -7   21.776   19.415  1.500
   6   8  -7   23.853   23.575  1.647
   7   8  -7   11.411   10.709  3.591
   1   9  -7   12.822   16.724  2.115
   2   9  -7   16.786   13.632  1.529
   3   9  -7   31.514   28.704  1.172
   4   9  -7    6.521   10.439  8.097
   5   9  -7   25.531   27.252  1.630
   6   9  -7    0.000    8.039 13.018
   1  10  -7   24.038   22.487  1.282
   2  10  -7   19.460   17.424  1.490
   3  10  -7   14.599   14.070  2.118
   4  10  -7   27.444   29.281  1.648
   5  10  -7    9.779    5.696  3.787
   1  11  -7    9.341   10.103  6.252
   2  11  -7   10.301   12.792  5.863
   3  11  -7   10.201    5.947  6.091
   4  11  -7    5.045    5.315 12.946
   5  11  -7    8.729    9.191  4.255
   1  12  -7    9.419   13.107  6.619
   2  12  -7    8.685    2.862  6.419
   3  12  -7   17.147   17.998  2.462
   4  12  -7   20.008   18.247  2.090
   1  13  -7    0.000    5.880 13.178
   2  13  -7    9.083    7.996  7.669
   0   0  -6  228.157  247.060  0.752
   2   0  -6   71.718   76.063  0.757
   4   0  -6   77.086   74.677  0.803
   6   0  -6   42.491   46.971  0.874
   8   0  -6    4.656    5.937 11.484
   0   1  -6   77.221   83.344  0.685
   1   1  -6  113.608  113.460  0.807
   2   1  -6   48.609   50.277  0.520
   3   1  -6   73.439   67.833  0.743
   4   1  -6   56.751   56.850  0.601
   5   1  -6    4.864    5.688  3.952
   6   1  -6   29.832   34.294  1.027
   7   1  -6    8.977   10.492  5.620
   8   1  -6    7.138   13.096  7.300
   0   2  -6   75.939   76.109  0.704
   1   2  -6   70.836   71.129  0.733
   2   2  -6   54.272   54.298  0.536
   3   2  -6   59.131   56.498  0.592
   4   2  -6   19.932   20.234  0.915
   5   2  -6   29.879   30.469  0.930
   6   2  -6   29.161   34.786  1.032
   7   2  -6   30.739   33.601  1.154
   8   2  -6    0.000   15.993 12.417
   0   3  -6   60.303   59.256  0.583
   1   3  -6   45.939   44.550  0.520
   2   3  -6   94.455  100.266  0.930
   3   3  -6   74.418   70.830  0.727
   4   3  -6   18.236   15.476  1.003
   5   3  -6   38.279   38.440  0.842
   6   3  -6    5.325    3.884  7.698
   7   3  -6   23.458   27.409  1.425
   8   3  -6   13.613   11.691  2.627
   0   4  -6   10.965   11.013  1.108
   1   4  -6  128.351  125.314  0.920
   2   4  -6   37.554   40.968  0.627
   3   4  -6   92.555   86.701  0.925
   4   4  -6   30.881   27.765  0.799
   5   4  -6   24.202   21.818  1.074
   6   4  -6   17.310   17.002  1.558
   7   4  -6   25.189   22.445  1.322
   8   4  -6    0.000   10.515 12.780
   0   5  -6  121.499  126.720  0.963
   1   5  -6   17.075   16.929  0.900
   2   5  -6   85.655   87.186  0.824
   3   5  -6   49.339   45.889  0.673
   4   5  -6   42.023   38.112  0.815
   5   5  -6   26.096   25.605  1.149
   6   5  -6   24.518   25.705  1.294
   7   5  -6   17.987   19.735  2.202
   8   5  -6    7.815    9.694  8.773
   0   6  -6   74.303   77.454  0.776
   1   6  -6   22.454   22.114  0.865
   2   6  -6   30.331   30.769  0.765
   3   6  -6   15.298   12.749  1.455
   4   6  -6   35.565   36.015  0.942
   5   6  -6   10.313   11.104  2.609
   6   6  -6   40.192   41.739  1.060
   7   6  -6   13.167   14.902  2.817
   8   6  -6   13.144   16.054  3.532
   0   7  -6   58.466   58.323  0.658
   1   7  -6   38.644   39.622  0.749
   2   7  -6   22.891   21.205  0.986
   3   7  -6    7.807    0.971  2.589
   4   7  -6   33.869   35.525  1.022
   5   7  -6   22.363   22.645  1.370
   6   7  -6   33.905   36.395  1.211
   7   7  -6   14.607   13.367  2.672
   0   8  -6   76.260   77.318  0.762
   1   8  -6   35.597   37.439  0.901
   2   8  -6   55.956   57.168  0.812
   3   8  -6   16.327   16.660  1.567
   4   8  -6   20.635   20.840  1.452
   5   8  -6   19.072   19.968  1.680
   6   8  -6    6.311   15.766  8.991
   7   8  -6    7.376   12.630  8.383
   0   9  -6   26.052   26.669  1.188
   1   9  -6   65.068   67.807  0.789
   2   9  -6   11.560    7.715  2.062
   3   9  -6   38.523   39.334  1.031
   4   9  -6    0.000    5.117 13.088
   5   9  -6   16.395   15.670  2.340
   6   9  -6   19.985   19.927  1.951
   0  10  -6   32.191   32.070  1.108
   1  10  -6   23.490   24.502  1.441
   2  10  -6   19.843   17.052  1.495
   3  10  -6   17.893   17.506  1.752
   4  10  -6    6.764    9.221  7.810
   5  10  -6   14.736   17.764  2.622
   6  10  -6    0.000    6.339 13.229
   0  11  -6   17.445   16.027  1.780
   1  11  -6    5.355    6.887  9.792
   2  11  -6   21.801   21.956  1.686
   3  11  -6   12.623   11.728  2.716
   4  11  -6    8.679   11.197  7.516
   5  11  -6   12.394   11.636  3.348
   0  12  -6   27.896   27.884  1.575
   1  12  -6   27.623   27.724  1.546
   2  12  -6   16.996   17.262  2.298
   3  12  -6   16.440   18.916  2.373
   4  12  -6    9.001    6.168  6.765
   0  13  -6   37.097   34.728  1.442
   1  13  -6    0.000    6.790 13.164
   2  13  -6   25.345   23.806  1.842
   3  13  -6    0.000    7.544 13.188
   0  14  -6   17.675   14.372  2.629
   1  14  -6    6.829   16.057 11.809
   2   0  -5   36.571   36.378  0.510
   4   0  -5   59.147   61.398  0.610
   6   0  -5   30.689   32.547  0.972
   8   0  -5   19.884   23.869  1.801
   1   1  -5   14.120   15.233  0.709
   2   1  -5   36.110   35.357  0.513
   3   1  -5  107.653  101.156  0.893
   4   1  -5   26.231   29.109  0.753
   5   1  -5   41.633   47.229  0.709
   6   1  -5   14.007   20.616  1.750
   7   1  -5    0.000   13.955 12.278
   8   1  -5   23.456   25.270  1.603
   9   1  -5   10.287    9.601  3.736
   1   2  -5   47.447   45.612  0.484
   2   2  -5   32.933   35.390  0.549
   3   2  -5   52.738   52.073  0.537
   4   2  -5   52.028   49.509  0.599
   5   2  -5   43.085   44.577  0.762
   6   2  -5   34.118   37.902  0.902
   7   2  -5   23.713   23.656  1.343
   8   2  -5    8.606    9.820  6.024
   1   3  -5   21.244   20.473  0.646
   2   3  -5   51.949   51.477  0.521
   3   3  -5   47.392   44.559  0.565
   4   3  -5   55.070   54.662  0.629
   5   3  -5   33.169   32.058  0.873
   6   3  -5   28.089   30.304  1.058
   7   3  -5   28.289   30.661  1.285
   8   3  -5    4.853   11.169 13.656
   1   4  -5   72.798   73.758  0.698
   2   4  -5   11.338   11.041  1.180
   3   4  -5   39.702   37.574  0.646
   4   4  -5    7.447   10.403  4.334
   5   4  -5   39.182   38.634  0.857
   6   4  -5   21.135   23.355  1.324
   7   4  -5   28.794   29.187  1.247
   8   4  -5    7.623    7.259  8.347
   1   5  -5   24.194   24.332  0.750
   2   5  -5   61.338   60.010  0.636
   3   5  -5   30.041   26.181  0.744
   4   5  -5   57.636   53.680  0.699
   5   5  -5   32.742   31.595  0.992
   6   5  -5   20.041   21.955  1.489
   7   5  -5   16.866   15.450  1.785
   8   5  -5   18.223   15.955  2.273
   1   6  -5   49.317   48.537  0.621
   2   6  -5   31.774   31.645  0.763
   3   6  -5   34.183   32.133  0.744
   4   6  -5   46.592   45.581  0.822
   5   6  -5   23.966   25.146  1.254
   6   6  -5   28.575   29.218  1.303
   7   6  -5   11.976    8.211  2.915
   8   6  -5    3.045    8.973 23.337
   1   7  -5    0.000    4.164 13.037
   2   7  -5   20.165   19.930  1.042
   3   7  -5   53.366   53.454  0.780
   4   7  -5   17.796   19.467  1.594
   5   7  -5   27.249   26.497  1.148
   6   7  -5   10.853   11.308  2.797
   7   7  -5   21.866   17.120  1.731
   1   8  -5   15.694   13.062  1.300
   2   8  -5   29.188   29.207  0.938
   3   8  -5   21.723   21.296  1.245
   4   8  -5   32.579   32.185  1.039
   5   8  -5   25.677   22.576  1.291
   6   8  -5   18.421   20.491  2.038
   7   8  -5    0.000    5.504 13.334
   1   9  -5   24.778   24.176  1.152
   2   9  -5   19.955   21.260  1.382
   3   9  -5   28.958   27.930  1.119
   4   9  -5   28.824   28.397  1.205
   5   9  -5   28.203   28.990  1.400
   6   9  -5   10.956   11.822  5.533
   7   9  -5    0.000   10.280 13.400
   1  10  -5    0.000    4.648 13.286
   2  10  -5   27.910   25.922  1.208
   3  10  -5    9.264    5.442  2.879
   4  10  -5    7.447    8.675  4.302
   5  10  -5    6.438   17.258 10.321
   6  10  -5   10.466   17.068  6.756
   1  11  -5   19.590   19.678  1.634
   2  11  -5   28.579   26.607  1.197
   3  11  -5   18.855   17.139  1.787
   4  11  -5   28.991   29.770  1.510
   5  11  -5   15.984    6.964  2.199
   1  12  -5   11.798    6.653  2.553
   2  12  -5    0.000    6.270 13.265
   3  12  -5   16.873   16.619  2.227
   4  12  -5    8.376    9.382  8.144
   1  13  -5   15.090   16.101  2.717
   2  13  -5    9.746   12.102  6.762
   3  13  -5    0.000   12.117 13.122
   1  14  -5    9.087    7.484  7.573
   2  14  -5    0.000    7.307 13.124
   0   0  -4  145.255  152.293  0.610
   2   0  -4   46.706   45.335  0.463
   4   0  -4   61.814   67.647  0.661
   6   0  -4   32.464   37.165  0.960
   8   0  -4   37.504   42.922  1.210
   0   1  -4  107.337  107.856  0.627
   1   1  -4   42.440   41.737  0.448
   2   1  -4  129.632  126.473  0.747
   3   1  -4   15.068   15.686  0.850
   4   1  -4   59.237   63.269  0.596
   5   1  -4   34.762   37.981  0.739
   6   1  -4   44.897   51.158  0.814
   7   1  -4   25.915   28.060  1.164
   8   1  -4    0.000    5.400 12.404
   9   1  -4    7.618   15.169  8.859
   0   2  -4  136.282  137.858  0.668
   1   2  -4  138.728  133.614  0.707
   2   2  -4  107.890  105.344  0.781
   3   2  -4  125.711  113.821  0.874
   4   2  -4   64.738   63.889  0.679
   5   2  -4   26.281   26.644  0.811
   6   2  -4    0.000    3.664 12.537
   7   2  -4    5.215   10.956  5.318
   8   2  -4    0.000    9.000 12.787
   9   2  -4    0.000    2.667 12.924
   0   3  -4  112.543  114.930  0.734
   1   3  -4  122.617  126.108  0.770
   2   3  -4   54.444   54.974  0.549
   3   3  -4   97.924   89.414  0.938
   4   3  -4   22.406   20.584  0.844
   5   3  -4   39.151   40.223  0.779
   6   3  -4   21.681   23.559  1.247
   7   3  -4   16.390   16.334  1.848
   8   3  -4   25.912   24.433  1.554
   0   4  -4   90.267   90.692  0.828
   1   4  -4    5.829    1.339  3.524
   2   4  -4   49.370   48.194  0.549
   3   4  -4   51.774   50.179  0.597
   4   4  -4   12.682   11.682  1.448
   5   4  -4   57.747   55.999  0.755
   6   4  -4   12.381   17.110  2.235
   7   4  -4   34.467   34.156  1.179
   8   4  -4    7.707    3.218  7.648
   0   5  -4   88.239   88.547  0.794
   1   5  -4  107.620  107.855  0.920
   2   5  -4   14.590   14.841  1.090
   3   5  -4   41.185   39.866  0.686
   4   5  -4   56.937   50.299  0.660
   5   5  -4   24.048   23.201  1.105
   6   5  -4   31.468   30.069  1.143
   7   5  -4    0.000    2.163 13.282
   8   5  -4   24.981   26.109  1.787
   0   6  -4  105.889  109.561  0.974
   1   6  -4   43.362   46.106  0.626
   2   6  -4  100.747  102.623  0.919
   3   6  -4   39.667   39.345  0.740
   4   6  -4   44.009   41.948  0.795
   5   6  -4   15.119   16.938  1.829
   6   6  -4   21.728   18.708  1.463
   7   6  -4   12.900   10.592  2.758
   8   6  -4    9.716    6.335  6.029
   0   7  -4   67.835   69.517  0.655
   1   7  -4   60.309   65.081  0.632
   2   7  -4   55.945   58.401  0.678
   3   7  -4   57.778   58.456  0.704
   4   7  -4   52.161   49.599  0.823
   5   7  -4   15.364   16.062  1.781
   6   7  -4   10.417   13.597  3.046
   7   7  -4    9.273   11.405  6.877
   8   7  -4    0.000   10.800 13.584
   0   8  -4   37.437   40.319  0.770
   1   8  -4   32.943   36.003  0.835
   2   8  -4   14.073   12.797  1.643
   3   8  -4   36.714   35.999  0.949
   4   8  -4    0.000   11.099 13.357
   5   8  -4   20.867   20.988  1.579
   6   8  -4   22.998   26.486  1.700
   7   8  -4    0.000    8.322 13.471
   0   9  -4   35.743   37.394  0.933
   1   9  -4   20.039   20.676  1.375
   2   9  -4   35.043   35.288  0.957
   3   9  -4   27.585   28.110  1.183
   4   9  -4   22.068   22.808  1.421
   5   9  -4   23.006   24.139  1.506
   6   9  -4    8.705    8.080  6.542
   7   9  -4   23.044   21.264  1.845
   0  10  -4    9.478   14.581  4.925
   1  10  -4   48.495   50.056  0.929
   2  10  -4   18.501   18.631  1.571
   3  10  -4   33.423   30.793  1.069
   4  10  -4   11.621   10.768  2.765
   5  10  -4   24.622   24.641  1.612
   6  10  -4    0.000   15.598 13.287
   0  11  -4   54.130   55.543  0.955
   1  11  -4   27.088   27.776  1.247
   2  11  -4   35.097   35.070  1.141
   3  11  -4   25.879   25.349  1.350
   4  11  -4   11.713   13.994  3.129
   5  11  -4   18.016   17.417  2.181
   6  11  -4    0.000    2.438 13.216
   0  12  -4   27.835   27.911  1.322
   1  12  -4   10.860   12.171  2.799
   2  12  -4   18.940   18.661  1.670
   3  12  -4    6.954   14.571  9.199
   4  12  -4   21.605   19.053  1.967
   5  12  -4    8.613   14.301  7.949
   0  13  -4    8.949    5.924  6.546
   1  13  -4    7.595    9.100  7.767
   2  13  -4    9.639   10.898  6.858
   3  13  -4    0.000    5.278 13.127
   4  13  -4    3.043    8.370 22.720
   0  14  -4   15.580   13.231  2.757
   1  14  -4   11.169   10.552  3.491
   2  14  -4   16.395   16.821  2.700
   2   0  -3   14.787   14.835  0.649
   4   0  -3  110.435  111.418  0.914
   6   0  -3   30.842   31.461  0.916
   8   0  -3   28.152   29.479  1.420
   1   1  -3   79.115   72.590  0.616
   2   1  -3   83.597   79.143  0.710
   3   1  -3   44.692   44.775  0.495
   4   1  -3   30.759   34.279  0.646
   5   1  -3   29.484   32.663  0.761
   6   1  -3   56.733   60.888  0.755
   7   1  -3    0.000    4.208 12.598
   8   1  -3   11.007   10.485  3.204
   9   1  -3   12.598    8.906  3.247
   1   2  -3   27.292   28.620  0.437
   2   2  -3   92.125   84.099  0.758
   3   2  -3   83.910   77.140  0.759
   4   2  -3   62.724   63.160  0.624
   5   2  -3   60.631   61.033  0.642
   6   2  -3   22.442   24.579  1.190
   7   2  -3   35.830   34.798  1.045
   8   2  -3   33.026   31.579  1.420
   9   2  -3   10.330   12.116  6.690
   1   3  -3   14.978   14.944  0.664
   2   3  -3   37.382   35.500  0.515
   3   3  -3   48.490   46.597  0.543
   4   3  -3   80.561   75.425  0.813
   5   3  -3   51.870   48.590  0.716
   6   3  -3   21.242   22.000  1.268
   7   3  -3   21.641   22.911  1.557
   8   3  -3    0.000   10.072 13.534
   9   3  -3   18.177   18.686  2.774
   1   4  -3   44.598   43.719  0.497
   2   4  -3   29.632   27.853  0.613
   3   4  -3   63.121   56.587  0.635
   4   4  -3   23.232   20.439  0.913
   5   4  -3    7.132   11.109  5.772
   6   4  -3   15.970   14.645  1.720
   7   4  -3    2.717    7.382 18.277
   8   4  -3    9.862   10.770  7.270
   1   5  -3   23.295   25.340  0.771
   2   5  -3   80.319   82.268  0.793
   3   5  -3   61.574   59.370  0.608
   4   5  -3   24.232   23.095  0.971
   5   5  -3   27.201   26.864  1.155
   6   5  -3   19.695   22.459  1.613
   7   5  -3    0.000    8.908 13.608
   8   5  -3    0.000   19.084 13.726
   1   6  -3   11.689   11.603  1.268
   2   6  -3   58.702   60.527  0.616
   3   6  -3   32.330   31.136  0.761
   4   6  -3   42.694   41.926  0.801
   5   6  -3   26.790   26.051  1.171
   6   6  -3   38.043   39.247  1.018
   7   6  -3    8.087    6.976  6.930
   8   6  -3   19.850   20.264  2.281
   1   7  -3   64.330   65.410  0.619
   2   7  -3   49.316   48.526  0.675
   3   7  -3   26.796   26.222  0.945
   4   7  -3   22.401   22.427  1.314
   5   7  -3   38.970   42.143  1.031
   6   7  -3   25.046   26.663  1.486
   7   7  -3   23.284   24.481  1.722
   8   7  -3   16.694   16.625  2.726
   1   8  -3   18.754   19.465  1.200
   2   8  -3    9.574    6.049  1.905
   3   8  -3   19.118   17.951  1.279
   4   8  -3   51.054   52.190  0.896
   5   8  -3    7.431    9.531  7.044
   6   8  -3    2.791    5.697 17.815
   7   8  -3   13.043   20.461  3.322
   1   9  -3    8.723    8.131  4.725
   2   9  -3   27.229   28.781  1.081
   3   9  -3   28.014   25.942  1.138
   4   9  -3    0.000   11.796 13.398
   5   9  -3   15.534   12.848  2.030
   6   9  -3    0.000    3.650 13.346
   7   9  -3    8.645    4.986  7.289
   1  10  -3    8.517   10.376  5.287
   2  10  -3    0.000    3.186 13.387
   3  10  -3   42.295   42.814  1.049
   4  10  -3    2.686    4.452 16.504
   5  10  -3   26.703   28.049  1.658
   6  10  -3    0.000    7.720 13.277
   1  11  -3   12.404   15.392  2.515
   2  11  -3   12.600   14.132  2.414
   3  11  -3    5.388    7.810 10.125
   4  11  -3   29.604   28.621  1.464
   5  11  -3   14.288   11.550  2.797
   6  11  -3    0.000   16.685 13.212
   1  12  -3   28.648   28.859  1.311
   2  12  -3    0.000    9.388 13.249
   3  12  -3    0.000    8.741 13.198
   4  12  -3    9.198   12.193  7.612
   5  12  -3   10.469   14.227  6.321
   1  13  -3    5.689    7.884 10.832
   2  13  -3    0.000    5.647 13.185
   3  13  -3    8.803    1.231  6.829
   4  13  -3   10.903    8.808  6.591
   1  14  -3    6.652    8.837 10.154
   2  14  -3    6.012   10.779 10.993
   0   0  -2   33.438   33.593  0.340
   2   0  -2  146.360  152.734  0.642
   4   0  -2  106.944  116.655  0.898
   6   0  -2   40.202   41.268  0.822
   8   0  -2   35.329   36.030  1.141
   0   1  -2   80.197   81.973  0.472
   1   1  -2  157.783  142.775  0.539
   2   1  -2  200.079  194.173  0.660
   3   1  -2   47.517   48.754  0.477
   4   1  -2   22.358   21.736  0.766
   5   1  -2   28.291   29.884  0.820
   6   1  -2   40.799   39.368  0.891
   7   1  -2   38.910   38.011  1.088
   8   1  -2   20.412   20.058  1.863
   9   1  -2   14.345   11.442  2.807
   0   2  -2   82.357   84.985  0.567
   1   2  -2  170.912  163.810  0.613
   2   2  -2   72.053   66.183  0.648
   3   2  -2   78.081   69.009  0.771
   4   2  -2   77.528   70.037  0.798
   5   2  -2   48.026   41.880  0.703
   6   2  -2    9.006    8.760  4.878
   7   2  -2   18.842   15.902  1.614
   8   2  -2   14.572   15.732  2.798
   9   2  -2   14.673   17.239  3.259
   0   3  -2  177.643  187.499  0.653
   1   3  -2  153.397  151.710  0.703
   2   3  -2   63.007   58.957  0.640
   3   3  -2   66.770   59.595  0.671
   4   3  -2   24.213   20.553  0.832
   5   3  -2   74.599   69.229  0.745
   6   3  -2   19.952   20.839  1.530
   7   3  -2   22.615   21.966  1.585
   8   3  -2   18.034   19.613  2.408
   9   3  -2   13.028   10.306  3.559
   0   4  -2   15.451   15.237  0.702
   1   4  -2   81.144   82.361  0.714
   2   4  -2   62.028   62.279  0.602
   3   4  -2   70.772   67.546  0.729
   4   4  -2   27.796   26.272  0.848
   5   4  -2   56.160   54.737  0.735
   6   4  -2   24.210   26.799  1.338
   7   4  -2   34.244   35.684  1.221
   8   4  -2    6.667    3.419  9.357
   9   4  -2   12.083   14.892  6.283
   0   5  -2  116.168  120.469  0.852
   1   5  -2   72.595   74.715  0.719
   2   5  -2   94.850   93.949  0.833
   3   5  -2   31.555   30.828  0.723
   4   5  -2   40.148   39.132  0.774
   5   5  -2   54.687   54.307  0.821
   6   5  -2   25.757   23.919  1.247
   7   5  -2   11.816   14.999  2.861
   8   5  -2   23.495   23.192  2.064
   0   6  -2   34.992   37.594  0.631
   1   6  -2   48.773   49.709  0.588
   2   6  -2  124.025  127.132  1.035
   3   6  -2   15.020   17.645  1.291
   4   6  -2   37.947   37.493  0.802
   5   6  -2    8.435    6.813  5.020
   6   6  -2   22.302   23.033  1.501
   7   6  -2    6.947   10.609  8.626
   8   6  -2    0.000    8.596 13.635
   0   7  -2   71.465   74.238  0.721
   1   7  -2   62.199   61.503  0.615
   2   7  -2   61.158   61.377  0.648
   3   7  -2   33.783   33.125  0.802
   4   7  -2   50.971   48.301  0.793
   5   7  -2    9.066   13.117  3.073
   6   7  -2   14.493   19.149  2.145
   7   7  -2    0.000   14.892 13.528
   8   7  -2   11.636   14.589  6.051
   0   8  -2   67.593   72.214  0.662
   1   8  -2   38.506   42.047  0.786
   2   8  -2   36.002   36.762  0.797
   3   8  -2   25.709   26.778  1.107
   4   8  -2   22.156   19.755  1.319
   5   8  -2   22.929   24.983  1.430
   6   8  -2   24.762   24.127  1.452
   7   8  -2    2.568    2.095 15.984
   0   9  -2   15.255   15.224  1.658
   1   9  -2   53.808   53.393  0.802
   2   9  -2   24.180   22.762  1.069
   3   9  -2   44.850   44.181  0.903
   4   9  -2   23.097   23.319  1.385
   5   9  -2   20.468   18.057  1.519
   6   9  -2    0.000   12.129 13.343
   7   9  -2   24.478   24.626  1.857
   0  10  -2   18.816   17.860  1.385
   1  10  -2   59.878   62.794  0.860
   2  10  -2   35.163   36.593  1.013
   3  10  -2   28.887   29.050  1.201
   4  10  -2   13.232   13.289  2.269
   5  10  -2   12.498   11.981  2.447
   6  10  -2    0.000    9.324 13.278
   0  11  -2   37.368   36.579  1.060
   1  11  -2   19.910   20.364  1.525
   2  11  -2   24.985   24.262  1.302
   3  11  -2   30.358   28.880  1.198
   4  11  -2   14.064   11.786  2.269
   5  11  -2    9.222    9.954  3.730
   6  11  -2    6.793   13.153 10.762
   0  12  -2   24.265   24.506  1.520
   1  12  -2   17.875   16.248  1.794
   2  12  -2   15.855   14.231  1.959
   3  12  -2   16.766   15.383  2.118
   4  12  -2   19.872   20.973  2.071
   5  12  -2   17.364   14.452  2.135
   0  13  -2   24.768   23.863  1.720
   1  13  -2   14.990   11.322  2.290
   2  13  -2   16.621   17.274  2.498
   3  13  -2    9.676    7.455  6.173
   4  13  -2    9.977    9.546  7.098
   0  14  -2   18.644   19.247  2.372
   1  14  -2   13.191   14.244  3.194
   2  14  -2   19.806   17.554  2.130
   3  14  -2   12.770   11.121  3.308
   2   0  -1  141.361  155.165  0.617
   4   0  -1  150.278  158.775  0.881
   6   0  -1   42.935   43.204  0.745
   8   0  -1   23.182   22.668  1.370
   1   1  -1   37.247   32.430  0.374
   2   1  -1  152.311  128.843  0.679
   3   1  -1   88.786   75.390  0.860
   4   1  -1    6.691    2.958  3.863
   5   1  -1   60.192   54.795  0.657
   6   1  -1   37.536   37.161  0.896
   7   1  -1   30.702   33.690  1.185
   8   1  -1    0.000    7.867 12.639
   9   1  -1    0.000    8.309 12.544
   1   2  -1   68.026   64.775  0.627
   2   2  -1   69.038   61.727  0.678
   3   2  -1   53.484   48.620  0.525
   4   2  -1   30.799   28.317  0.730
   5   2  -1   46.886   44.900  0.718
   6   2  -1   36.098   34.266  0.939
   7   2  -1   12.578   14.073  2.421
   8   2  -1    8.152   10.899  3.884
   9   2  -1   11.123   17.733  6.331
   1   3  -1   91.635   90.012  0.707
   2   3  -1   46.187   44.464  0.480
   3   3  -1   39.648   37.923  0.592
   4   3  -1   72.083   66.482  0.723
   5   3  -1   30.603   28.865  0.895
   6   3  -1   28.598   26.750  1.126
   7   3  -1   22.532   22.890  1.462
   8   3  -1    9.019    4.313  5.810
   9   3  -1   16.888   14.495  2.623
   1   4  -1  104.948  107.053  0.816
   2   4  -1   18.277   17.854  0.767
   3   4  -1   64.278   61.786  0.663
   4   4  -1    4.151    7.176  7.375
   5   4  -1   67.051   65.966  0.708
   6   4  -1   31.793   32.179  1.130
   7   4  -1   42.786   42.782  1.051
   8   4  -1    0.000    4.598 13.590
   9   4  -1   10.419    3.443  7.322
   1   5  -1   24.639   25.313  0.680
   2   5  -1   31.528   32.143  0.663
   3   5  -1   26.613   25.583  0.755
   4   5  -1   81.900   80.995  0.835
   5   5  -1   29.724   28.488  0.973
   6   5  -1   39.114   36.788  1.028
   7   5  -1   10.038   11.106  5.994
   8   5  -1   27.078   25.730  1.619
   1   6  -1   19.243   19.749  0.868
   2   6  -1   22.868   22.503  0.799
   3   6  -1   49.218   50.022  0.675
   4   6  -1   10.338    8.379  1.709
   5   6  -1   31.850   31.617  1.017
   6   6  -1   28.133   27.925  1.225
   7   6  -1    0.000    3.751 13.635
   8   6  -1    0.000   10.426 13.691
   1   7  -1   22.604   23.429  0.869
   2   7  -1   26.468   28.055  0.850
   3   7  -1   40.696   39.219  0.759
   4   7  -1   26.036   25.305  1.115
   5   7  -1   27.426   27.963  1.203
   6   7  -1   13.134   12.323  2.311
   7   7  -1    8.670    7.593  4.006
   8   7  -1    6.861   11.995  6.138
   1   8  -1   19.944   17.952  0.973
   2   8  -1   32.937   32.072  0.825
   3   8  -1   19.943   18.786  1.273
   4   8  -1   51.579   50.659  0.871
   5   8  -1   13.780   12.655  2.186
   6   8  -1   22.181   22.395  1.555
   7   8  -1    4.183   12.570 16.267
   1   9  -1   27.447   31.465  1.104
   2   9  -1   19.945   21.414  1.303
   3   9  -1   44.358   43.305  0.882
   4   9  -1    6.226    8.993  6.725
   5   9  -1   36.432   35.663  1.104
   6   9  -1   12.061   13.983  3.062
   7   9  -1   19.480   18.738  2.389
   1  10  -1   14.043   15.908  1.952
   2  10  -1   33.975   32.937  0.989
   3  10  -1   39.987   38.692  0.979
   4  10  -1   15.909   17.647  1.951
   5  10  -1   13.695   13.589  2.498
   6  10  -1   15.451   17.185  2.549
   1  11  -1   10.166   16.785  5.754
   2  11  -1    8.194    9.046  5.558
   3  11  -1    0.000    5.369 13.260
   4  11  -1   17.191   15.964  1.974
   5  11  -1   11.156    7.781  3.253
   6  11  -1    0.000    9.046 13.222
   1  12  -1    0.000   10.057 13.242
   2  12  -1   12.064    8.974  2.464
   3  12  -1   17.464   17.661  2.132
   4  12  -1    2.880    7.029 20.008
   5  12  -1   13.448   12.813  3.170
   1  13  -1    8.422    9.072  4.276
   2  13  -1   15.216   12.722  2.360
   3  13  -1   17.892   16.046  2.253
   4  13  -1   16.423   15.674  2.568
   1  14  -1    0.000   10.097 13.126
   2  14  -1    0.000    7.134 13.133
   3  14  -1    6.065   10.959 11.245
   2   0   0  102.305   99.398  0.606
   4   0   0   64.126   67.668  0.656
   6   0   0    9.007    9.370  2.275
   8   0   0   27.903   27.338  1.236
   0   1   0   22.670   22.867  0.266
   1   1   0   51.371   49.411  0.467
   2   1   0   53.886   51.397  0.541
   3   1   0  104.569  104.285  0.812
   4   1   0   52.410   51.853  0.542
   5   1   0   11.673   11.240  1.389
   6   1   0   63.104   69.162  0.713
   7   1   0   22.603   21.418  1.252
   8   1   0    4.468    8.354 10.868
   9   1   0    0.000    9.002 12.364
   0   2   0   17.968   18.272  0.447
   1   2   0    3.325    1.538  3.682
   2   2   0   75.623   74.220  0.734
   3   2   0   59.521   56.373  0.597
   4   2   0   35.818   33.916  0.645
   5   2   0   40.844   40.226  0.715
   6   2   0   54.605   56.476  0.792
   7   2   0   54.255   56.367  0.863
   8   2   0   25.484   29.042  1.421
   9   2   0   13.424   11.654  2.900
   0   3   0    8.374    9.896  1.021
   1   3   0  120.634  120.285  0.704
   2   3   0  108.691  110.226  0.798
   3   3   0   72.333   71.317  0.726
   4   3   0   10.370    7.190  1.482
   5   3   0   36.394   35.490  0.784
   6   3   0    8.435    7.030  5.281
   7   3   0   23.230   23.937  1.378
   8   3   0    9.949   14.205  6.087
   9   3   0    6.647   16.401 11.494
   0   4   0    0.000    8.488 13.628
   1   4   0  183.965  188.823  0.785
   2   4   0   54.050   55.163  0.542
   3   4   0  146.436  143.654  0.963
   4   4   0   14.515   12.926  1.263
   5   4   0   11.227    6.252  1.758
   6   4   0   30.602   30.363  1.095
   7   4   0    6.963    2.319  6.579
   8   4   0    0.000    3.336 13.220
   9   4   0    6.115    3.965 12.229
   0   5   0  172.316  185.002  0.840
   1   5   0   10.542   12.329  1.260
   2   5   0   66.060   67.680  0.651
   3   5   0   32.783   32.901  0.715
   4   5   0   76.075   73.760  0.722
   5   5   0   18.817   20.880  1.322
   6   5   0   25.290   25.135  1.316
   7   5   0   19.004   19.667  1.774
   8   5   0    0.000   11.963 13.370
   0   6   0   21.585   21.866  0.778
   1   6   0   63.263   64.546  0.615
   2   6   0   41.551   41.725  0.649
   3   6   0   28.436   28.755  0.836
   4   6   0   13.556   13.583  1.487
   5   6   0    8.936    1.301  2.530
   6   6   0   52.051   52.591  0.942
   7   6   0   24.062   23.768  1.466
   8   6   0   19.938   20.394  2.243
   0   7   0   75.128   78.700  0.754
   1   7   0   15.765   15.707  1.131
   2   7   0    6.213    5.085  4.592
   3   7   0   16.491   18.147  1.206
   4   7   0   51.187   51.014  0.827
   5   7   0   19.757   18.198  1.429
   6   7   0   27.742   28.544  1.315
   7   7   0   12.298   16.285  3.042
   8   7   0   17.614   17.540  2.706
   0   8   0  102.734  109.953  0.983
   1   8   0   52.371   53.598  0.683
   2   8   0   70.720   71.835  0.672
   3   8   0   16.364   18.435  1.511
   4   8   0   24.862   25.111  1.227
   5   8   0   28.243   29.191  1.168
   6   8   0    6.173    6.009  7.977
   7   8   0    0.000    3.298 13.516
   0   9   0   29.325   30.674  0.915
   1   9   0   79.547   83.477  0.784
   2   9   0   14.041   15.300  1.841
   3   9   0   61.491   63.120  0.821
   4   9   0    7.618    6.332  3.395
   5   9   0    0.000    2.312 13.350
   6   9   0    0.000    8.284 13.373
   7   9   0    0.000   14.698 13.432
   0  10   0   53.639   57.430  0.831
   1  10   0   16.822   18.021  1.613
   2  10   0   15.153   15.826  1.692
   3  10   0   17.259   18.170  1.667
   4  10   0    7.798   10.728  3.679
   5  10   0   34.616   36.346  1.261
   6  10   0   10.158    7.348  5.865
   7  10   0   19.917   18.220  2.240
   0  11   0   15.611   12.727  1.916
   1  11   0   19.869   17.291  1.523
   2  11   0   15.948   17.424  2.020
   3  11   0   18.912   15.257  1.679
   4  11   0    2.762    7.341 19.479
   5  11   0    0.000    3.341 13.217
   6  11   0   10.915    5.039  6.011
   0  12   0   19.826   20.735  1.716
   1  12   0   31.104   30.129  1.194
   2  12   0   22.837   21.015  1.411
   3  12   0   21.109   20.838  1.780
   4  12   0   15.055   16.437  2.603
   5  12   0    0.000    1.133 13.154
   0  13   0   26.416   24.237  1.600
   1  13   0   16.015   14.875  2.203
   2  13   0   32.566   31.232  1.396
   3  13   0    0.000    2.487 13.143
   4  13   0   17.594   14.719  2.299
   0  14   0    0.000    4.623 13.012
   1  14   0   21.205   21.117  2.082
   2  14   0    5.157    1.517 12.001
   3  14   0   11.585   10.317  3.629
